# Supplementary material for: The effect of gene polymorphism on ticagrelor metabolism: an in vitro study of 22 CYP3A4 variants in Chinese Han population
Source: PeerJ. 2024 Sep 24;12:e18109. doi: 10.7717/peerj.18109 (PMC11430164; doi:10.7717/peerj.18109)
Supplement: Supplemental Information 2 [file peerj-12-18109-s002.zip]

Archive with 6 entries (6 files):
- Raw figure of figure 1/bar graph of AR-124100xx.png
- Raw figure of figure 1/bar graph of IS-MS.png
- Raw figure of figure 1/chromatogram of AR-124100xx.png
- Raw figure of figure 1/chromatogram of IS.png
- Raw figure of figure 1/structure of AR-C124910xx.tif
- Raw figure of figure 1/structure of carbamazepine(IS).tif
